# Supplementary material for: Novel Carvacrol@activated Carbon Nanohybrid for Innovative Poly(lactide Acid)/Triethyl Citrate Based Sustainable Active Packaging Films
Source: Polymers (Basel). 2025 Feb 24;17(5):605. doi: 10.3390/polym17050605 (PMC11902435; doi:10.3390/polym17050605)
Supplement: Supplementary file 1 [file polymers-17-00605-s001.zip]

Archive with 2 entries (2 files):
- polymers-3483770-supplementary.pdf
- videoS1.mp4
